# Supplementary material for: Prokinetic and Laxative Effects of Chrozophora tinctoria Whole Plant Extract
Source: Molecules. 2022 Mar 26;27(7):2143. doi: 10.3390/molecules27072143 (PMC9000247; doi:10.3390/molecules27072143)
Supplement: Supplementary file 1 [file molecules-27-02143-s001.zip]

Archive with 1 entries (1 files):
- molecules-1587755-supplementary.pdf
